# Supplementary material for: Relationship between Altered miRNA Expression and DNA Methylation of the DLK1-DIO3 Region in Azacitidine-Treated Patients with Myelodysplastic Syndromes and Acute Myeloid Leukemia with Myelodysplasia-Related Changes
Source: Cells. 2018 Sep 14;7(9):138. doi: 10.3390/cells7090138 (PMC6162661; doi:10.3390/cells7090138)
Supplement: Supplementary file 1 [file cells-07-00138-s001.zip]

Archive with 3 entries (2 files):
- cells-350419-SI/
- cells-350419-SI/cells-350419-revised 1 (supplementary).pdf
- cells-350419-SI/Table S3.xlsx
