# Supplementary material for: Relationship between Altered miRNA Expression and DNA Methylation of the DLK1-DIO3 Region in Azacitidine-Treated Patients with Myelodysplastic Syndromes and Acute Myeloid Leukemia with Myelodysplasia-Related Changes
Source: Cells. 2018 Sep 14;7(9):138. doi: 10.3390/cells7090138 (PMC6162661; doi:10.3390/cells7090138)
Supplement: Supplementary file 1 [file cells-07-00138-s001.zip › cells-350419-SI/Table S3.xlsx]

## Sheet: List1
	Pearson correlation coefficient (r)		P < 0.001	P < 0.01	P < 0.05
	positive correlation (Pearson r > 0)
	negative correlation (Pearson r < 0)
			expression										methylation
			mRNA expression				miRNA expression						methylation - CpGs from A1 amplicon											methylation - CpGs from A2 amplicon
			MEG3	DLK1	MEG8	CTCF	miR-376a-3p	miR-127-3p	miR-136-3p	miR-154-3p	miR-379-5p		A1_110	A1_112	A1_127	A1_140	A1_161	A1_172	A1_236	A1_311	A1_319	A1_416	A1_421	A2_30	A2_35	A2_70	A2_72	A2_91	A2_102	A2_110	A2_116	A2_124	A2_138	A2_156	A2_158	A2_160	A2_163	A2_173	A2_190	A2_199	A2_211	A2_226	A2_235	A2_238	A2_250	A2_263	A2_293	A2_340	A2_354
expression	mRNA expression	MEG3		0.550714	0.747423	0.0179486	0.76804	0.748081	0.527152	0.655894	0.711217		0.083392	0.0509439	0.0805273	-0.0382505	0.101347	-0.104104	0.147118	0.117018	0.11479	0.0495968	0.059388	0.0400732	0.0342564	0.0933188	-0.0032531	0.0772226	0.111736	0.105137	0.10519	0.0915559	0.0808661	0.0434654	0.0949722	0.0933054	0.0459525	0.0732124	0.101294	0.0678199	0.0495381	0.106851	0.105406	0.110518	0.143563	0.0645722	-0.00455464	0.021847	0.106325
		DLK1	0.550714		0.226707	-0.247775	0.726403	0.537281	0.623579	0.448158	0.546395		0.205599	0.16964	0.195464	-0.0306791	0.21039	0.209469	0.404882	0.299064	0.259118	0.0786432	0.102029	0.125636	0.127634	0.0736629	-0.00223992	0.0745784	0.103669	0.118615	0.112542	0.0822062	0.116132	0.108896	0.153118	0.154294	0.113395	0.140216	0.154284	0.093544	0.13175	0.126552	0.166415	0.162615	0.189217	0.160307	0.0775687	0.179999	0.157923
		MEG8	0.747423	0.226707		0.224076	0.620687	0.721986	0.324311	0.75925	0.774699		-0.0147076	-0.00171413	-0.0448133	-0.189079	0.0246368	-0.252317	-0.00962125	-0.0522161	-0.0427108	-0.0931706	-0.0696751	-0.0705445	-0.0723513	0.0621713	0.0775717	0.118534	0.138399	0.138665	0.15013	0.0644916	0.121357	0.0843661	0.118715	0.114005	0.0690251	0.113983	0.152874	0.127361	0.0900021	0.141174	0.126261	0.154495	0.154564	0.0985728	0.0864789	-0.0433198	0.115515
		CTCF	0.0179486	-0.247775	0.224076		0.0333047	0.013507	0.0473641	0.0270097	0.193149		0.188966	0.219318	0.259197	-0.144745	0.259113	0.205383	-0.177465	0.342973	0.342216	0.26036	0.298604	0.185111	0.105563	-0.0197677	0.243878	0.14207	-0.101823	-0.0502754	-0.0836757	-0.0605383	-0.0925728	-0.0898754	-0.0583442	-0.0676483	-0.123487	-0.099263	-0.013692	0.0436316	-0.0697285	-0.0679566	-0.0504636	-0.0878975	-0.0648099	-0.0240662	0.199625	-0.091504	-0.0590117
	miRNA expression	miR-376a-3p	0.76804	0.726403	0.620687	0.0333047		0.940284	0.882388	0.74368	0.856059		0.00547838	0.0151367	0.073156	-0.044554	0.00992085	-0.131076	0.089343	0.0546053	0.0546097	0.0538175	0.0420795	0.092126	0.0949332	0.0936228	0.00662203	0.127856	0.156448	0.163346	0.174241	0.124365	0.15014	0.137133	0.215573	0.19114	0.131158	0.160977	0.191025	0.114286	0.0979912	0.110658	0.184149	0.173169	0.205713	0.153902	0.0482262	0.0482647	0.135744
		miR-127-3p	0.748081	0.537281	0.721986	0.013507	0.940284		0.777924	0.831927	0.813099		-0.073625	-0.0589713	0.0264719	-0.0101756	-0.0111409	-0.18568	-0.0418972	-0.00757956	0.00715776	0.0286601	0.00747812	0.0644505	0.077417	0.103595	-0.00705614	0.121559	0.114361	0.104236	0.140056	0.107411	0.0962773	0.0607859	0.140401	0.109904	0.0735776	0.0901183	0.108907	0.0498236	0.0191856	0.0200618	0.100139	0.0956894	0.124839	0.0605532	-0.0259563	-0.0454195	0.0487693
		miR-136-3p	0.527152	0.623579	0.324311	0.0473641	0.882388	0.777924		0.400043	0.591934		-0.106032	-0.157826	-0.0745789	-0.157516	-0.193982	-0.266348	-0.0340674	-0.0929828	-0.103189	-0.0628832	-0.10448	-0.0305689	-0.040507	-0.082243	-0.145806	-0.0184352	0.0483903	0.0625002	0.067298	-0.0142747	0.0648826	0.0913066	0.166373	0.133212	0.0655801	0.0936707	0.111805	0.0202187	0.0149621	0.0210257	0.127092	0.100732	0.13085	0.103738	-0.0126422	-0.0657006	0.0383767
		miR-154-3p	0.655894	0.448158	0.75925	0.0270097	0.74368	0.831927	0.400043		0.848735		0.0861656	0.203095	0.182813	0.168351	0.210665	0.0772354	0.0866636	0.133201	0.162476	0.121719	0.164536	0.151793	0.181048	0.240369	0.127003	0.219339	0.135899	0.113105	0.161298	0.202945	0.107711	0.0298975	0.0860172	0.0759564	0.0655539	0.0723761	0.0915918	0.0762749	0.0381114	0.0293905	0.0556278	0.067461	0.08513	0.0270145	-0.0230859	0.0171107	0.0477615
		miR-379-5p	0.711217	0.546395	0.774699	0.193149	0.856059	0.813099	0.591934	0.848735			0.0703133	0.161603	0.131991	0.0148904	0.0853385	-0.0887673	0.135747	0.0761659	0.0917154	0.0933221	0.123106	0.165781	0.180122	0.244365	0.18468	0.261114	0.298699	0.31049	0.313352	0.280389	0.289938	0.253868	0.303252	0.298177	0.247107	0.281615	0.318508	0.262272	0.235943	0.265278	0.282573	0.284165	0.291128	0.254231	0.158578	0.14225	0.258245
methylation	methylation - A1 amplicon	A1_110	0.083392	0.205599	-0.0147076	0.188966	0.00547838	-0.073625	-0.106032	0.0861656	0.0703133			0.82741	0.673249	0.428811	0.732497	0.670069	0.561773	0.623656	0.665815	0.449924	0.646803	0.33006	0.449753	0.491867	0.457698	0.445611	0.323518	0.221729	0.279204	0.341426	0.297271	0.252349	0.204614	0.22836	0.286409	0.258923	0.243524	0.325434	0.31247	0.265855	0.242184	0.262619	0.233281	0.270349	0.324275	0.358539	0.24284
		A1_112	0.0509439	0.16964	-0.00171413	0.219318	0.0151367	-0.0589713	-0.157826	0.203095	0.161603		0.82741		0.825851	0.499346	0.739123	0.653246	0.600903	0.589353	0.653832	0.621415	0.720321	0.499735	0.539229	0.507795	0.53616	0.481744	0.257392	0.207776	0.242262	0.364917	0.24779	0.176392	0.149443	0.196865	0.229083	0.209516	0.207929	0.312943	0.290555	0.208135	0.191677	0.20051	0.194236	0.228676	0.275394	0.400797	0.231528
		A1_127	0.0805273	0.195464	-0.0448133	0.259197	0.073156	0.0264719	-0.0745789	0.182813	0.131991		0.673249	0.825851		0.678948	0.851557	0.693336	0.497849	0.727298	0.823256	0.883468	0.919169	0.856001	0.851584	0.719412	0.768317	0.696051	0.403622	0.368708	0.410801	0.567596	0.399027	0.293542	0.258905	0.321786	0.392492	0.353166	0.323982	0.446993	0.408871	0.269434	0.311257	0.303003	0.295039	0.335798	0.364561	0.461251	0.312315
		A1_140	-0.0382505	-0.0306791	-0.189079	-0.144745	-0.044554	-0.0101756	-0.157516	0.168351	0.0148904		0.428811	0.499346	0.678948		0.477055	0.441884	0.110072	0.294443	0.425851	0.541993	0.626784	0.469153	0.570402	0.627579	0.413935	0.540158	0.472682	0.36079	0.466171	0.654264	0.434381	0.333324	0.272759	0.312148	0.446104	0.359146	0.281093	0.36699	0.37559	0.225721	0.26756	0.268678	0.220925	0.257727	0.138586	0.337137	0.213412
		A1_161	0.101347	0.21039	0.0246368	0.259113	0.00992085	-0.0111409	-0.193982	0.210665	0.0853385		0.732497	0.739123	0.851557	0.477055		0.885406	0.504168	0.877762	0.937191	0.76246	0.861343	0.699954	0.711976	0.618495	0.681512	0.621967	0.214879	0.125546	0.192279	0.366628	0.191437	0.0755527	0.00616705	0.079049	0.195701	0.142324	0.115111	0.286979	0.219491	0.0883419	0.0854275	0.101347	0.077029	0.135611	0.272572	0.253306	0.113969
		A1_172	-0.104104	0.209469	-0.252317	0.205383	-0.131076	-0.18568	-0.266348	0.0772354	-0.0887673		0.670069	0.653246	0.693336	0.441884	0.885406		0.396574	0.864488	0.863783	0.559088	0.695525	0.515417	0.54316	0.43696	0.452022	0.431553	0.0218033	-0.0546322	0.0151045	0.241071	0.0135433	-0.0900415	-0.137967	-0.086378	0.0212195	-0.0453549	-0.0584676	0.096981	0.0477695	-0.0886116	-0.0811927	-0.084	-0.0957745	-0.0351019	0.133024	0.139272	-0.0577015
		A1_236	0.147118	0.404882	-0.00962125	-0.177465	0.089343	-0.0418972	-0.0340674	0.0866636	0.135747		0.561773	0.600903	0.497849	0.110072	0.504168	0.396574		0.440682	0.455288	0.440709	0.411213	0.396893	0.372214	0.317365	0.350739	0.128855	0.109404	0.113774	0.104031	0.125797	0.151135	0.114081	0.0913267	0.142832	0.112876	0.148566	0.1403	0.112806	0.17596	0.17971	0.151613	0.16538	0.175951	0.156785	0.0170463	0.260663	0.184139
		A1_311	0.117018	0.299064	-0.0522161	0.342973	0.0546053	-0.00757956	-0.0929828	0.133201	0.0761659		0.623656	0.589353	0.727298	0.294443	0.877762	0.864488	0.440682		0.968109	0.705377	0.768899	0.667435	0.657185	0.494701	0.568295	0.474613	0.0877326	0.0777229	0.10258	0.303529	0.0944055	-0.00230153	-0.0260151	0.0191096	0.0723331	0.0432245	0.0584331	0.177863	0.114644	0.0436216	0.0371957	0.0240569	0.0318563	0.059368	0.24308	0.192349	0.0735196
		A1_319	0.11479	0.259118	-0.0427108	0.342216	0.0546097	0.00715776	-0.103189	0.162476	0.0917154		0.665815	0.653832	0.823256	0.425851	0.937191	0.863783	0.455288	0.968109		0.7995	0.859444	0.735641	0.724805	0.558032	0.612844	0.528882	0.130243	0.0826459	0.128503	0.337043	0.120032	0.0114067	-0.0380315	0.0230889	0.113841	0.0679623	0.0567786	0.202994	0.129894	0.0277339	0.0307025	0.0239801	0.0158917	0.0644199	0.211781	0.187935	0.0565993
		A1_416	0.0495968	0.0786432	-0.0931706	0.26036	0.0538175	0.0286601	-0.0628832	0.121719	0.0933221		0.449924	0.621415	0.883468	0.541993	0.76246	0.559088	0.440709	0.705377	0.7995		0.942433	0.926913	0.871912	0.64511	0.749302	0.589386	0.30021	0.304909	0.310152	0.444331	0.295358	0.213902	0.191505	0.246472	0.30107	0.273714	0.257704	0.359734	0.289258	0.204288	0.225572	0.216581	0.22687	0.250857	0.297088	0.379137	0.263273
		A1_421	0.059388	0.102029	-0.0696751	0.298604	0.0420795	0.00747812	-0.10448	0.164536	0.123106		0.646803	0.720321	0.919169	0.626784	0.861343	0.695525	0.411213	0.768899	0.859444	0.942433		0.879748	0.890104	0.743822	0.799504	0.719222	0.421317	0.38814	0.421953	0.55415	0.407585	0.316489	0.277155	0.333946	0.415121	0.373939	0.344799	0.481847	0.400576	0.30327	0.314581	0.316726	0.309882	0.353254	0.432404	0.463759	0.340617
	methylation - A2 amplicon	A2_30	0.0400732	0.125636	-0.0705445	0.185111	0.092126	0.0644505	-0.0305689	0.151793	0.165781		0.33006	0.499735	0.856001	0.469153	0.699954	0.515417	0.396893	0.667435	0.735641	0.926913	0.879748		0.972018	0.7351	0.782679	0.641364	0.420321	0.438014	0.430579	0.555219	0.428712	0.339861	0.323397	0.375153	0.42467	0.393155	0.369987	0.451366	0.404601	0.322261	0.358847	0.349434	0.340869	0.360047	0.378282	0.432561	0.369102
		A2_35	0.0342564	0.127634	-0.0723513	0.105563	0.0949332	0.077417	-0.040507	0.181048	0.180122		0.449753	0.539229	0.851584	0.570402	0.711976	0.54316	0.372214	0.657185	0.724805	0.871912	0.890104	0.972018		0.834419	0.811613	0.726376	0.545761	0.535022	0.547653	0.673792	0.544547	0.449134	0.421224	0.469159	0.541371	0.496804	0.456813	0.542808	0.505042	0.417321	0.449658	0.447052	0.422453	0.446143	0.44573	0.502072	0.447043
		A2_70	0.0933188	0.0736629	0.0621713	-0.0197677	0.0936228	0.103595	-0.082243	0.240369	0.244365		0.491867	0.507795	0.719412	0.627579	0.618495	0.43696	0.317365	0.494701	0.558032	0.64511	0.743822	0.7351	0.834419		0.89157	0.920049	0.824431	0.751964	0.809949	0.91545	0.80784	0.698687	0.63193	0.690392	0.792228	0.743186	0.6799	0.765773	0.753003	0.658673	0.671788	0.665885	0.626156	0.662807	0.581388	0.627458	0.648558
		A2_72	-0.0032531	-0.00223992	0.0775717	0.243878	0.00662203	-0.00705614	-0.145806	0.127003	0.18468		0.457698	0.53616	0.768317	0.413935	0.681512	0.452022	0.350739	0.568295	0.612844	0.749302	0.799504	0.782679	0.811613	0.89157		0.914732	0.744647	0.729371	0.743773	0.78468	0.74376	0.675753	0.633755	0.684713	0.721259	0.714586	0.709384	0.78296	0.739628	0.674704	0.68178	0.674501	0.6631	0.692135	0.721388	0.692693	0.69324
		A2_91	0.0772226	0.0745784	0.118534	0.14207	0.127856	0.121559	-0.0184352	0.219339	0.261114		0.445611	0.481744	0.696051	0.540158	0.621967	0.431553	0.128855	0.474613	0.528882	0.589386	0.719222	0.641364	0.726376	0.920049	0.914732		0.850518	0.780695	0.840519	0.893553	0.83301	0.756145	0.696196	0.751221	0.832013	0.795189	0.765776	0.868939	0.819921	0.711593	0.74247	0.735217	0.704535	0.759248	0.765675	0.701266	0.720095
		A2_102	0.111736	0.103669	0.138399	-0.101823	0.156448	0.114361	0.0483903	0.135899	0.298699		0.323518	0.257392	0.403622	0.472682	0.214879	0.0218033	0.109404	0.0877326	0.130243	0.30021	0.421317	0.420321	0.545761	0.824431	0.744647	0.850518		0.963864	0.985567	0.92472	0.987337	0.966372	0.92111	0.948509	0.980473	0.973938	0.941309	0.949157	0.964061	0.929401	0.937736	0.939331	0.900963	0.926385	0.797848	0.822121	0.906577
		A2_110	0.105137	0.118615	0.138665	-0.0502754	0.163346	0.104236	0.0625002	0.113105	0.31049		0.221729	0.207776	0.368708	0.36079	0.125546	-0.0546322	0.113774	0.0777229	0.0826459	0.304909	0.38814	0.438014	0.535022	0.751964	0.729371	0.780695	0.963864		0.977861	0.881658	0.973262	0.975668	0.969053	0.978976	0.946884	0.975053	0.968768	0.940143	0.960096	0.971893	0.973024	0.969753	0.957093	0.953006	0.846118	0.877277	0.962344
		A2_116	0.10519	0.112542	0.15013	-0.0836757	0.174241	0.140056	0.067298	0.161298	0.313352		0.279204	0.242262	0.410801	0.466171	0.192279	0.0151045	0.104031	0.10258	0.128503	0.310152	0.421953	0.430579	0.547653	0.809949	0.743773	0.840519	0.985567	0.977861		0.931357	0.993744	0.970711	0.943769	0.966978	0.975593	0.981098	0.955671	0.954166	0.967161	0.935191	0.956321	0.954435	0.92744	0.940491	0.818824	0.839768	0.918375
		A2_124	0.0915559	0.0822062	0.0644916	-0.0605383	0.124365	0.107411	-0.0142747	0.202945	0.280389		0.341426	0.364917	0.567596	0.654264	0.366628	0.241071	0.125797	0.303529	0.337043	0.444331	0.55415	0.555219	0.673792	0.91545	0.78468	0.893553	0.92472	0.881658	0.931357		0.919885	0.846408	0.797671	0.838438	0.895262	0.864584	0.824655	0.863949	0.87183	0.797908	0.819993	0.804897	0.768846	0.794706	0.678516	0.731468	0.776731
		A2_138	0.0808661	0.116132	0.121357	-0.0925728	0.15014	0.0962773	0.0648826	0.107711	0.289938		0.297271	0.24779	0.399027	0.434381	0.191437	0.0135433	0.151135	0.0944055	0.120032	0.295358	0.407585	0.428712	0.544547	0.80784	0.74376	0.83301	0.987337	0.973262	0.993744	0.919885		0.97834	0.938798	0.969956	0.98734	0.98964	0.957767	0.95949	0.978771	0.942381	0.959702	0.960241	0.924715	0.949142	0.814832	0.828862	0.917738
		A2_156	0.0434654	0.108896	0.0843661	-0.0898754	0.137133	0.0607859	0.0913066	0.0298975	0.253868		0.252349	0.176392	0.293542	0.333324	0.0755527	-0.0900415	0.114081	-0.00230153	0.0114067	0.213902	0.316489	0.339861	0.449134	0.698687	0.675753	0.756145	0.966372	0.975668	0.970711	0.846408	0.97834		0.977421	0.991504	0.969049	0.991934	0.983266	0.952624	0.9739	0.972721	0.985525	0.986119	0.963711	0.977841	0.852954	0.874036	0.957599
		A2_158	0.0949722	0.153118	0.118715	-0.0583442	0.215573	0.140401	0.166373	0.0860172	0.303252		0.204614	0.149443	0.258905	0.272759	0.00616705	-0.137967	0.0913267	-0.0260151	-0.0380315	0.191505	0.277155	0.323397	0.421224	0.63193	0.633755	0.696196	0.92111	0.969053	0.943769	0.797671	0.938798	0.977421		0.989332	0.91749	0.960498	0.981074	0.916768	0.936427	0.961599	0.987779	0.979268	0.984144	0.96758	0.860692	0.89874	0.968573
		A2_160	0.0933054	0.154294	0.114005	-0.0676483	0.19114	0.109904	0.133212	0.0759564	0.298177		0.22836	0.196865	0.321786	0.312148	0.079049	-0.086378	0.142832	0.0191096	0.0230889	0.246472	0.333946	0.375153	0.469159	0.690392	0.684713	0.751221	0.948509	0.978976	0.966978	0.838438	0.969956	0.991504	0.989332		0.954671	0.986875	0.990567	0.952455	0.96906	0.97126	0.995851	0.991007	0.983365	0.984942	0.865897	0.897267	0.970843
		A2_163	0.0459525	0.113395	0.0690251	-0.123487	0.131158	0.0735776	0.0655801	0.0655539	0.247107		0.286409	0.229083	0.392492	0.446104	0.195701	0.0212195	0.112876	0.0723331	0.113841	0.30107	0.415121	0.42467	0.541371	0.792228	0.721259	0.832013	0.980473	0.946884	0.975593	0.895262	0.98734	0.969049	0.91749	0.954671		0.98496	0.944874	0.963548	0.975149	0.914642	0.941275	0.944433	0.900598	0.944638	0.812802	0.818054	0.89731
		A2_173	0.0732124	0.140216	0.113983	-0.099263	0.160977	0.0901183	0.0936707	0.0723761	0.281615		0.258923	0.209516	0.353166	0.359146	0.142324	-0.0453549	0.148566	0.0432245	0.0679623	0.273714	0.373939	0.393155	0.496804	0.743186	0.714586	0.795189	0.973938	0.975053	0.981098	0.864584	0.98964	0.991934	0.960498	0.986875	0.98496		0.978171	0.967947	0.984331	0.961853	0.979055	0.982548	0.955115	0.977805	0.850162	0.862297	0.947605
		A2_190	0.101294	0.154284	0.152874	-0.013692	0.191025	0.108907	0.111805	0.0915918	0.318508		0.243524	0.207929	0.323982	0.281093	0.115111	-0.0584676	0.1403	0.0584331	0.0567786	0.257704	0.344799	0.369987	0.456813	0.6799	0.709384	0.765776	0.941309	0.968768	0.955671	0.824655	0.957767	0.983266	0.981074	0.990567	0.944874	0.978171		0.963189	0.970873	0.97035	0.990627	0.985666	0.979198	0.984718	0.892487	0.903451	0.974395
		A2_199	0.0678199	0.093544	0.127361	0.0436316	0.114286	0.0498236	0.0202187	0.0762749	0.262272		0.325434	0.312943	0.446993	0.36699	0.286979	0.096981	0.112806	0.177863	0.202994	0.359734	0.481847	0.451366	0.542808	0.765773	0.78296	0.868939	0.949157	0.940143	0.954166	0.863949	0.95949	0.952624	0.916768	0.952455	0.963548	0.967947	0.963189		0.982193	0.930115	0.95226	0.951936	0.926742	0.97046	0.916602	0.872525	0.932803
		A2_211	0.0495381	0.13175	0.0900021	-0.0697285	0.0979912	0.0191856	0.0149621	0.0381114	0.235943		0.31247	0.290555	0.408871	0.37559	0.219491	0.0477695	0.17596	0.114644	0.129894	0.289258	0.400576	0.404601	0.505042	0.753003	0.739628	0.819921	0.964061	0.960096	0.967161	0.87183	0.978771	0.9739	0.936427	0.96906	0.975149	0.984331	0.970873	0.982193		0.955063	0.96987	0.970641	0.940649	0.976547	0.873135	0.876623	0.945659
		A2_226	0.106851	0.126552	0.141174	-0.0679566	0.110658	0.0200618	0.0210257	0.0293905	0.265278		0.265855	0.208135	0.269434	0.225721	0.0883419	-0.0886116	0.17971	0.0436216	0.0277339	0.204288	0.30327	0.322261	0.417321	0.658673	0.674704	0.711593	0.929401	0.971893	0.935191	0.797908	0.942381	0.972721	0.961599	0.97126	0.914642	0.961853	0.97035	0.930115	0.955063		0.975002	0.981203	0.971915	0.964724	0.872855	0.894348	0.982521
		A2_235	0.105406	0.166415	0.126261	-0.0504636	0.184149	0.100139	0.127092	0.0556278	0.282573		0.242184	0.191677	0.311257	0.26756	0.0854275	-0.0811927	0.151613	0.0371957	0.0307025	0.225572	0.314581	0.358847	0.449658	0.671788	0.68178	0.74247	0.937736	0.973024	0.956321	0.819993	0.959702	0.985525	0.987779	0.995851	0.941275	0.979055	0.990627	0.95226	0.96987	0.975002		0.992937	0.989077	0.989157	0.884313	0.903911	0.978298
		A2_238	0.110518	0.162615	0.154495	-0.0878975	0.173169	0.0956894	0.100732	0.067461	0.284165		0.262619	0.20051	0.303003	0.268678	0.101347	-0.084	0.16538	0.0240569	0.0239801	0.216581	0.316726	0.349434	0.447052	0.665885	0.674501	0.735217	0.939331	0.969753	0.954435	0.804897	0.960241	0.986119	0.979268	0.991007	0.944433	0.982548	0.985666	0.951936	0.970641	0.981203	0.992937		0.987065	0.986613	0.884388	0.898615	0.97518
		A2_250	0.143563	0.189217	0.154564	-0.0648099	0.205713	0.124839	0.13085	0.08513	0.291128		0.233281	0.194236	0.295039	0.220925	0.077029	-0.0957745	0.175951	0.0318563	0.0158917	0.22687	0.309882	0.340869	0.422453	0.626156	0.6631	0.704535	0.900963	0.957093	0.92744	0.768846	0.924715	0.963711	0.984144	0.983365	0.900598	0.955115	0.979198	0.926742	0.940649	0.971915	0.989077	0.987065		0.979057	0.891821	0.928563	0.986112
		A2_263	0.0645722	0.160307	0.0985728	-0.0240662	0.153902	0.0605532	0.103738	0.0270145	0.254231		0.270349	0.228676	0.335798	0.257727	0.135611	-0.0351019	0.156785	0.059368	0.0644199	0.250857	0.353254	0.360047	0.446143	0.662807	0.692135	0.759248	0.926385	0.953006	0.940491	0.794706	0.949142	0.977841	0.96758	0.984942	0.944638	0.977805	0.984718	0.97046	0.976547	0.964724	0.989157	0.986613	0.979057		0.91177	0.90939	0.973006
		A2_293	-0.00455464	0.0775687	0.0864789	0.199625	0.0482262	-0.0259563	-0.0126422	-0.0230859	0.158578		0.324275	0.275394	0.364561	0.138586	0.272572	0.133024	0.0170463	0.24308	0.211781	0.297088	0.432404	0.378282	0.44573	0.581388	0.721388	0.765675	0.797848	0.846118	0.818824	0.678516	0.814832	0.852954	0.860692	0.865897	0.812802	0.850162	0.892487	0.916602	0.873135	0.872855	0.884313	0.884388	0.891821	0.91177		0.878087	0.903043
		A2_340	0.021847	0.179999	-0.0433198	-0.091504	0.0482647	-0.0454195	-0.0657006	0.0171107	0.14225		0.358539	0.400797	0.461251	0.337137	0.253306	0.139272	0.260663	0.192349	0.187935	0.379137	0.463759	0.432561	0.502072	0.627458	0.692693	0.701266	0.822121	0.877277	0.839768	0.731468	0.828862	0.874036	0.89874	0.897267	0.818054	0.862297	0.903451	0.872525	0.876623	0.894348	0.903911	0.898615	0.928563	0.90939	0.878087		0.946808
		A2_354	0.106325	0.157923	0.115515	-0.0590117	0.135744	0.0487693	0.0383767	0.0477615	0.258245		0.24284	0.231528	0.312315	0.213412	0.113969	-0.0577015	0.184139	0.0735196	0.0565993	0.263273	0.340617	0.369102	0.447043	0.648558	0.69324	0.720095	0.906577	0.962344	0.918375	0.776731	0.917738	0.957599	0.968573	0.970843	0.89731	0.947605	0.974395	0.932803	0.945659	0.982521	0.978298	0.97518	0.986112	0.973006	0.903043	0.946808
		A2_356	0.108438	0.153407	0.117356	-0.0738128	0.152573	0.0696978	0.0679374	0.0548219	0.258802		0.222779	0.218243	0.294294	0.215913	0.0890626	-0.0828328	0.156225	0.0278621	0.0170363	0.239481	0.323243	0.343122	0.423888	0.636433	0.672336	0.719479	0.907389	0.957917	0.920045	0.768824	0.920013	0.961305	0.97163	0.97531	0.905478	0.953258	0.97357	0.937195	0.947089	0.976922	0.980106	0.978534	0.989272	0.980007	0.903024	0.941184	0.996003
		A2_364	0.0660265	0.154603	0.0932635	-0.10791	0.134668	0.064862	0.0502801	0.0612813	0.23686		0.265771	0.249964	0.347628	0.309368	0.161587	-0.0100565	0.151366	0.0585518	0.0729386	0.264637	0.367385	0.345302	0.438833	0.689804	0.69677	0.78192	0.936605	0.947517	0.94746	0.814078	0.948442	0.968795	0.953564	0.973322	0.949043	0.974375	0.974544	0.969845	0.974979	0.953926	0.975349	0.97417	0.968675	0.987749	0.897285	0.923217	0.970114
		A2_385	0.0878077	0.159652	0.127717	-0.0743343	0.16682	0.0881677	0.0944213	0.0638762	0.264527		0.273728	0.219995	0.281404	0.228749	0.112085	-0.0613555	0.150744	0.0280931	0.0272991	0.210885	0.319053	0.30426	0.399922	0.643443	0.668268	0.741484	0.920749	0.94575	0.930045	0.773164	0.932506	0.970901	0.967853	0.975667	0.92474	0.965322	0.978405	0.95365	0.959428	0.968967	0.980824	0.982349	0.982672	0.989906	0.908176	0.921603	0.981248
		A2_394	0.0386323	0.192524	0.0808648	-0.065887	0.0904248	0.0096878	-0.0240119	0.0610508	0.212576		0.349024	0.361421	0.422174	0.282134	0.241676	0.0897371	0.248254	0.141132	0.140204	0.28426	0.395548	0.376352	0.458841	0.670504	0.720896	0.759848	0.888447	0.924281	0.905943	0.773573	0.905018	0.928476	0.928912	0.9422	0.889796	0.931576	0.946304	0.935306	0.949473	0.940637	0.953684	0.953285	0.960149	0.965897	0.908569	0.955702	0.967419
		A2_409	0.107946	0.182648	0.147938	-0.0614731	0.19932	0.12794	0.11431	0.101423	0.291205		0.211581	0.218297	0.300097	0.204145	0.106255	-0.0646688	0.143937	0.0340046	0.0251563	0.230377	0.314784	0.339627	0.418925	0.641517	0.680686	0.745786	0.903352	0.943222	0.92172	0.769557	0.919472	0.953932	0.966595	0.972293	0.909443	0.952361	0.974284	0.946014	0.948457	0.953137	0.979092	0.972888	0.984085	0.983006	0.910271	0.928629	0.982428
		A2_413	0.112905	0.177812	0.140726	-0.0928036	0.152539	0.0705125	0.0616412	0.0625244	0.263776		0.266342	0.233983	0.295516	0.218672	0.131205	-0.0446783	0.171181	0.0501905	0.0424918	0.21044	0.3164	0.315506	0.407303	0.66138	0.683376	0.753485	0.926304	0.952483	0.934049	0.786816	0.938582	0.967285	0.959311	0.973582	0.927753	0.966774	0.975319	0.955948	0.966865	0.977006	0.980821	0.982587	0.981034	0.986228	0.907247	0.920444	0.985833
		A2_439	0.12743	0.198906	0.149096	-0.0250849	0.196285	0.120155	0.0901055	0.120014	0.298519		0.245425	0.243964	0.321005	0.204992	0.147089	-0.0044773	0.175615	0.111924	0.0908026	0.260138	0.351693	0.349806	0.424883	0.638641	0.681459	0.736723	0.877145	0.925929	0.903501	0.764989	0.898478	0.931421	0.949015	0.954696	0.885849	0.930584	0.964378	0.939449	0.935682	0.940657	0.963668	0.953732	0.97352	0.973181	0.91156	0.937327	0.975718
	methylation - A3 amplicon	A3_25	0.0216462	0.186018	-0.113714	-0.338498	-0.0354951	-0.112739	-0.152179	0.0501765	0.0660695		-0.0278151	0.00739282	-0.194666	0.00179956	-0.253157	-0.0639566	0.0882683	-0.0774711	-0.16013	-0.154853	-0.109574	-0.211383	-0.171693	-0.145159	-0.236898	-0.222899	0.0260991	0.133979	0.106269	0.0312831	0.0753129	0.113637	0.190032	0.151994	0.0520267	0.100892	0.143513	0.0605898	0.0898065	0.194489	0.148507	0.14846	0.195844	0.128267	0.0975188	0.272846	0.20524
		A3_54	-0.448933	-0.483141	-0.538586	0.151472	-0.435855	-0.494945	-0.219564	-0.53306	-0.400836		0.00705501	0.0161754	0.157484	0.233762	-0.110808	-0.087379	0.113789	-0.0364037	-0.014758	0.337687	0.246498	0.360915	0.351568	0.26941	0.335178	0.144057	0.244187	0.309168	0.258881	0.283788	0.282318	0.323241	0.334297	0.32603	0.27276	0.277104	0.298092	0.251591	0.259845	0.288065	0.30787	0.262684	0.284249	0.285841	0.20006	0.328006	0.296505
		A3_61	-0.39648	-0.441179	-0.466967	0.198741	-0.387953	-0.444915	-0.21416	-0.452731	-0.321782		0.0863499	0.0688228	0.24936	0.33928	-0.00500944	0.00303775	0.126352	0.0336229	0.075745	0.409061	0.346072	0.359794	0.370064	0.463697	0.498576	0.357764	0.402774	0.411366	0.402072	0.450064	0.426394	0.426801	0.405822	0.417315	0.420374	0.402891	0.40529	0.397578	0.398	0.378319	0.399882	0.34298	0.354835	0.389134	0.28739	0.37423	0.373814
		A3_63	-0.417388	-0.468084	-0.524264	0.206979	-0.399023	-0.459329	-0.186638	-0.494895	-0.367125		0.0137638	0.00801352	0.160131	0.260486	-0.101463	-0.0493793	0.0489484	0.00342777	0.0121943	0.338476	0.261928	0.365751	0.362513	0.253464	0.303706	0.125276	0.21192	0.278857	0.228535	0.272974	0.24732	0.278631	0.298968	0.282495	0.240455	0.234035	0.260857	0.219165	0.223421	0.240349	0.262402	0.214637	0.233783	0.238554	0.172635	0.275583	0.245401
		A3_80	-0.425781	-0.474186	-0.564255	0.226098	-0.419471	-0.48159	-0.176209	-0.546508	-0.417519		-0.0359116	-0.0571407	0.116037	0.211396	-0.11242	-0.0352814	-0.0219042	0.0259468	0.0262918	0.317919	0.238404	0.346327	0.333548	0.196129	0.241562	0.0755361	0.131844	0.193017	0.147059	0.204379	0.168076	0.193985	0.208381	0.195803	0.175905	0.155532	0.175611	0.152993	0.146865	0.147812	0.176736	0.124794	0.141185	0.160085	0.118639	0.18142	0.155088
		A3_90	-0.435305	-0.457925	-0.547044	0.299827	-0.387571	-0.433843	-0.134582	-0.500783	-0.397217		-0.117961	-0.138462	0.018646	0.111408	-0.16735	-0.0105897	-0.146914	0.0593852	0.0148431	0.212353	0.138562	0.266265	0.247249	0.0691286	0.102949	-0.0497168	-0.0339824	0.0473047	-0.0045371	0.0855734	0.00876597	0.024502	0.0574573	0.0292012	0.0109794	-0.0147246	0.0133274	-0.0120506	-0.018331	-0.0205918	0.0112948	-0.0488228	-0.0284644	-0.0100961	-0.0055723	-0.0012195	-0.0150003
		A3_119	-0.447774	-0.474128	-0.593368	0.146245	-0.435891	-0.514075	-0.164521	-0.610631	-0.456879		-0.0147429	-0.0278415	0.125151	0.254269	-0.162329	-0.121978	-0.0590375	-0.105565	-0.0794143	0.273479	0.216153	0.300043	0.306873	0.207214	0.248648	0.131734	0.261869	0.321154	0.263161	0.262508	0.286562	0.338604	0.351302	0.334518	0.300658	0.290562	0.298678	0.279718	0.286207	0.295849	0.32126	0.27856	0.289548	0.311208	0.254529	0.327688	0.304585
		A3_125	-0.411915	-0.412149	-0.59852	0.02345	-0.425506	-0.501138	-0.22916	-0.537353	-0.439554		0.0535679	0.0732508	0.181547	0.326427	-0.123068	-0.0805475	0.0357674	-0.12691	-0.0875666	0.300085	0.250468	0.304469	0.321089	0.246054	0.27607	0.158557	0.309534	0.363359	0.302002	0.290673	0.317445	0.379724	0.407719	0.383685	0.336522	0.329514	0.348523	0.312828	0.327802	0.346273	0.368233	0.329083	0.357579	0.357487	0.284084	0.460547	0.38236
		A3_127	-0.435674	-0.450483	-0.559769	0.0500415	-0.431548	-0.503997	-0.228812	-0.540438	-0.411898		0.10207	0.0545271	0.153209	0.354131	-0.140148	-0.12423	-0.00446784	-0.16622	-0.106924	0.263092	0.241261	0.248955	0.290248	0.279857	0.294018	0.201093	0.393825	0.42363	0.373828	0.343672	0.391704	0.4581	0.463223	0.439928	0.40894	0.401629	0.409746	0.375999	0.391834	0.416855	0.423202	0.391708	0.4006	0.416011	0.326196	0.470113	0.424805
		A3_167	-0.321819	-0.408974	-0.443549	0.346277	-0.354796	-0.428765	-0.0894373	-0.534994	-0.377946		-0.113965	-0.134279	0.043344	0.07833	-0.146113	-0.0420189	-0.119603	0.0296212	-0.00854068	0.158368	0.0888174	0.270351	0.232761	0.0165112	0.0766448	-0.0580891	-0.0298851	0.0464507	-0.00977872	0.0617856	0.0219602	0.0363484	0.0572854	0.0476057	0.0272281	0.00202633	0.0333664	0.0330165	0.0368761	0.00152219	0.0481718	-0.00449816	-0.0041833	0.0335036	0.0285066	-0.0120227	-0.0018699
		A3_171	-0.283126	-0.384309	-0.405328	0.399247	-0.377935	-0.460049	-0.151245	-0.508687	-0.379542		-0.0228987	-0.091574	0.027417	0.0670103	-0.0960319	0.074008	-0.109397	0.0864143	0.0330217	0.0543556	0.0247096	0.0733481	0.046441	0.0929381	0.137887	0.0632616	0.0269826	0.04231	0.0268631	0.137878	0.0577342	0.0506033	0.043581	0.0455007	0.0498523	0.0201362	0.0545569	0.0782108	0.0879984	0.0247398	0.0599714	-0.0182828	-0.00437405	0.0588244	0.043604	-0.0085637	0.012249
		A3_227	-0.286453	-0.347222	-0.409783	0.249335	-0.323948	-0.418394	-0.0386048	-0.535595	-0.373504		-0.0676951	-0.0963155	-0.00890732	0.102654	-0.189	-0.0733339	-0.209223	-0.0646996	-0.102307	0.0265115	0.00789039	0.0868671	0.0745347	-0.153453	-0.130648	-0.173981	-0.0927669	-0.0336166	-0.0807622	-0.0454741	-0.0441479	-0.0218721	-0.0127244	-0.0242021	-0.0236066	-0.0554042	-0.0442088	-0.0265263	-0.00716891	-0.0526729	-0.0239016	-0.0457192	-0.0756887	-0.0265727	-0.0157315	-0.107137	-0.0864843
		A3_231	-0.335876	-0.401217	-0.527561	0.11454	-0.394314	-0.477076	-0.107408	-0.590684	-0.465704		-0.120643	-0.118916	-0.014568	0.170319	-0.218237	-0.0996021	-0.197181	-0.109837	-0.128049	0.0783526	0.0332936	0.127029	0.117494	-0.11401	-0.121436	-0.16638	-0.0667733	-0.00868974	-0.0588034	-0.0102324	-0.0296873	0.00398754	0.0138703	0.0020649	-0.00327791	-0.0352433	-0.0308932	-0.0151178	0.00366776	-0.0302427	-0.00330707	-0.028194	-0.045112	-0.00666149	-0.02318	-0.0281298	-0.0437346
		A3_278	-0.279207	-0.340745	-0.36257	0.274384	-0.338819	-0.414945	-0.181156	-0.407573	-0.328685		0.236569	0.174676	0.238427	0.334046	0.106312	0.154231	-0.178047	0.067101	0.0812422	0.259137	0.334044	0.198629	0.229316	0.0385654	0.119518	0.0942805	0.101333	0.116541	0.0995482	0.0805877	0.115903	0.13551	0.14163	0.128555	0.165823	0.120798	0.136615	0.200131	0.167949	0.105559	0.118428	0.127583	0.0972796	0.146728	0.258179	0.154289	0.0925695
		A3_287	-0.21382	-0.271143	-0.361213	0.0778225	-0.292678	-0.350173	-0.129823	-0.364787	-0.326619		0.0618068	0.0439938	0.0887471	0.315414	-0.051308	0.0817673	-0.188642	0.00611435	-0.0238185	0.0851324	0.111244	0.0861481	0.112538	-0.11909	-0.163169	-0.163206	-0.102831	-0.0738637	-0.0911033	-0.0274424	-0.0753458	-0.0808378	-0.0680375	-0.0848485	-0.0475405	-0.0991962	-0.0971837	-0.0630549	-0.0390634	-0.108077	-0.0939837	-0.0898721	-0.129702	-0.0987102	-0.0684324	-0.100554	-0.140732
		A3_296	-0.161796	-0.292981	-0.212475	0.145376	-0.256182	-0.316443	-0.147357	-0.279558	-0.213612		0.175021	0.0212232	0.000524367	0.264317	-0.105957	-0.0148353	-0.160937	-0.135001	-0.138755	-0.0297297	0.0584319	-0.0275171	0.0275516	-0.102034	-0.094331	-0.11896	0.0348522	0.0447799	0.0226756	-0.00741314	0.0417462	0.0740622	0.0889738	0.0527805	0.067229	0.0358003	0.0634818	0.0480679	0.0682803	0.0575478	0.0386317	0.0618779	0.0235528	0.0372166	0.0554763	0.0318111	0.00288733
		A3_308	0.0724282	-0.159848	0.153201	0.0570228	0.0291223	0.0889731	-0.0914328	0.20165	0.164155		0.136848	0.128826	0.240582	0.495592	0.152823	0.0797361	-0.05073	-0.0165503	0.0469562	0.195865	0.227553	0.302299	0.370139	0.32009	0.212701	0.214548	0.251335	0.174678	0.209571	0.293127	0.216368	0.138555	0.116454	0.119315	0.240015	0.154412	0.146583	0.174231	0.194759	0.0772537	0.0918595	0.116309	0.0367185	0.0647169	-0.00860624	0.014336	0.0324605
		A3_314	-0.259564	-0.258053	-0.315382	0.140217	-0.276178	-0.384269	-0.0701686	-0.46187	-0.275832		0.142499	0.0243095	0.139053	0.300695	-0.0595361	-0.0594744	-0.11734	-0.134207	-0.103955	0.0978895	0.148362	0.171362	0.219017	0.116733	0.147116	0.13415	0.301541	0.303522	0.275002	0.21417	0.317726	0.345285	0.326243	0.320381	0.356517	0.319337	0.314295	0.334562	0.365605	0.304296	0.319909	0.32838	0.26754	0.32736	0.302655	0.236681	0.256712
		A3_332	-0.294049	-0.255659	-0.358677	0.147321	-0.28481	-0.372507	-0.0300093	-0.497085	-0.359079		0.0981159	-0.0438326	0.0465169	0.197322	-0.0703952	-0.00401637	-0.185571	-0.0415948	-0.0594966	0.0205619	0.0367548	0.0544715	0.0829516	-0.105985	-0.0705075	-0.0937717	0.00202825	0.00469171	-0.0235881	-0.0174673	0.0131607	0.0392912	0.0255017	0.0035277	0.0432413	0.00226381	0.00800219	0.0124256	0.0543757	-0.00251106	0.0069683	0.0140907	-0.0472748	0.000642739	0.0294732	-0.0723281	-0.0586142
		A3_337	-0.225974	-0.285426	-0.303926	0.137615	-0.251721	-0.31229	-0.0346775	-0.398471	-0.298307		0.0395257	-0.0597853	0.027066	0.241265	-0.0965926	-0.0204166	-0.257268	-0.0776122	-0.0867838	0.0286228	0.0650475	0.0615941	0.0949583	-0.102626	-0.121993	-0.114251	-0.0263666	-0.0206732	-0.0364804	-0.0223904	-0.00560043	-0.00263465	-0.0140357	-0.0275442	0.0352558	-0.0213355	-0.0349307	-0.00295679	0.019224	-0.0492511	-0.0386516	-0.0244436	-0.087415	-0.0362728	-0.0137738	-0.125485	-0.107329
		A3_358	-0.188219	-0.218358	-0.271448	0.217606	-0.159629	-0.247889	0.0826702	-0.373362	-0.228736		0.0458548	-0.0251576	0.0343489	0.161534	-0.137866	-0.0666254	-0.265633	-0.099294	-0.122439	0.0145928	0.0454892	0.0543073	0.0743877	-0.162362	-0.130289	-0.135342	-0.0340277	0.00582365	-0.0409875	-0.060292	-0.0132798	0.0158596	0.037299	0.00465136	0.0159903	-0.0161456	-0.00549261	-0.00434801	0.0164758	-0.0162955	-0.00124945	0.00626252	-0.0380622	-0.00793014	0.0406912	-0.0824833	-0.0609496
		A3_362	-0.154615	-0.243582	-0.191715	0.19822	-0.139952	-0.207349	0.062804	-0.308333	-0.171979		0.0553513	0.0145738	0.0905462	0.220423	-0.0754541	-0.0738897	-0.231421	-0.105607	-0.100621	0.0954448	0.12194	0.132433	0.153124	-0.0863628	-0.0418562	-0.0537538	0.0282819	0.0531874	0.02099	-0.0067704	0.0480447	0.0645091	0.0728439	0.0545351	0.0777934	0.0444717	0.0470877	0.0637441	0.0702522	0.0304883	0.0427801	0.0655459	0.00858504	0.0372982	0.0834263	-0.0468369	-0.0202169
		A3_372	-0.210944	-0.313488	-0.236279	0.285107	-0.195728	-0.250186	0.0724106	-0.390404	-0.257564		-0.13676	-0.191281	-0.116429	-0.019089	-0.222955	-0.134151	-0.332557	-0.143797	-0.183206	-0.0799108	-0.0911961	0.0302347	0.0133868	-0.281357	-0.214016	-0.258743	-0.21763	-0.170495	-0.218563	-0.211327	-0.186456	-0.161669	-0.143037	-0.169538	-0.163564	-0.193813	-0.178405	-0.1779	-0.171013	-0.196547	-0.175767	-0.17119	-0.214455	-0.18721	-0.117245	-0.286168	-0.243394
		A3_383	-0.16082	-0.220552	-0.217093	0.241442	-0.166812	-0.229906	0.0594523	-0.340199	-0.247965		0.0589123	-0.0567099	0.0253663	0.129003	-0.0511854	0.020202	-0.249355	-0.0121363	-0.0475074	0.00743933	0.0513094	0.0410066	0.0541268	-0.187342	-0.137983	-0.15309	-0.129594	-0.103287	-0.127857	-0.127316	-0.100289	-0.0916049	-0.0849725	-0.106142	-0.0756808	-0.110331	-0.1081	-0.0859804	-0.0742638	-0.120479	-0.111587	-0.0913715	-0.14084	-0.109092	-0.0293694	-0.195816	-0.178521
		A3_388	-0.198813	-0.239008	-0.192089	0.218516	-0.236625	-0.295334	-0.0139828	-0.369402	-0.290201		0.0499016	-0.127254	-0.072613	0.0554079	-0.0845879	0.00980964	-0.237238	-0.0629506	-0.103456	-0.137875	-0.0544464	-0.0670926	-0.0470097	-0.242152	-0.196092	-0.19793	-0.159314	-0.136494	-0.148681	-0.170707	-0.112551	-0.102179	-0.117457	-0.12608	-0.0955394	-0.119612	-0.133572	-0.0987248	-0.0783221	-0.121773	-0.126153	-0.0922977	-0.151879	-0.107287	-0.0375583	-0.228109	-0.201894
[truncated: 32 more columns]
